# Supplementary material for: Hybrids of RNA viruses and viroid-like elements replicate in fungi
Source: Nat Commun. 2023 May 5;14:2591. doi: 10.1038/s41467-023-38301-2 (PMC10162972; doi:10.1038/s41467-023-38301-2)
Supplement: Supplementary file 4 — Supplementary Data 1 [file 41467_2023_38301_MOESM4_ESM.xlsx]

## Sheet: Hoja1
Primer name	Primer sequence (5 -3)	Primer position*	Virus	ID virus	Ribozyme	Used for	PCR amplicon (nt)
CryAMB1_HHp_5F	CCGTTCTATCAGCAAGTTCGT	4525-4545	Cryphonectria parasitica ambivirus 1	MT354566.2 **	HHRz (+)	PCR amplification of cDNA fragment containing the ribozyme	299
CryAMB1_HHp_6R	ATCGCTACTCCCTAATGCCC	200-181	Cryphonectria parasitica ambivirus 1	MT354566.2	HHRz (+)	PCR amplification of cDNA fragment containing ribozyme and 5'RACE of 3' RNA fragment generated during in vitro transcription
CryAMB1_HHm_7F	CGTCGGGTGTGGCTGAAT	98-115	Cryphonectria parasitica ambivirus 1	MT354566.2	HHRz (-)	PCR amplification of cDNA fragment containing ribozyme and 5'RACE of 3' RNA fragment generated during in vitro transcription	287
CryAMB1_HHm_8R	GGTGAGGGTGAGGTTGATCTT	384-364	Cryphonectria parasitica ambivirus 1	MT354566.2	HHRz (-)	PCR amplification of cDNA fragment containing the ribozyme
TuAV4_HH_9F	GCTTATGCCTGTTGTGCCTAC	4792-4812	Tulasnella ambivirus 4	MN793995.1	HHRz (+)	PCR amplification of cDNA fragment containing the ribozyme	376
TuAV4_HH_10R	GGTCCTACTGCATACACCGTA	243-223	Tulasnella ambivirus 4	MN793995.1	HHRz (+)	PCR amplification of cDNA fragment containing ribozyme and 5'RACE of 3' RNA fragment generated during in vitro transcription
TuAV4_HP_11F	CTGTTTCGCATGTCCTTGGAA	107-127	Tulasnella ambivirus 4	MN793995.1	HPRz (-)	PCR amplification of cDNA fragment containing ribozyme and 5'RACE of 3' RNA fragment generated during in vitro transcription and 5' RACE of the viral RNA of (-) polarity strand	319
TuAV4_HP_12R	AGAAGAAGAAGACCAAGGCGA	425-404	Tulasnella ambivirus 4	MN793995.1	HPRz (-)	PCR amplification of cDNA fragment containing the ribozyme
TuAV1_HHp_13F	AGAGAAGGTTATGTCGGGAGA	4342-4362	Tulasnella ambivirus 1	MN793991.1	HHRz (+)	PCR amplification of cDNA fragment containing the ribozyme	347
TuAV1_HHp_14R	CGAGACGAAACACACTTCTGG	4688-4668	Tulasnella ambivirus 1	MN793991.1	HHRz (+)	PCR amplification of cDNA fragment containing ribozyme and 5'RACE of 3' RNA fragment generated during in vitro transcription
TuAV1_HHm_15F	CCATGTCGCACTGTCTGTATG	4614-4594	Tulasnella ambivirus 1	MN793991.1	HHRz (-)	PCR amplification of cDNA fragment containing ribozyme and 5'RACE of 3' RNA fragment generated during in vitro transcription	388
TuAV1_HHm_16R	TGTTGAGGAGATTCGTTGGGA	245-225	Tulasnella ambivirus 1	MN793991.1	HHRz (-)	PCR amplification of cDNA fragment containing the ribozyme
30310-4488F	TGGTCCACCTTACACACCAG	4500-4520	Tulasnella ambivirus 1	MN793991.1		5'RACE of the viral RNA of (-) polarity strand
30310-4341F	TGTCGGGAGATTCGTTTGAA	4353-4272	Tulasnella ambivirus 1	MN793991.1		5'RACE of the viral RNA of (-) polarity strand
30310-320R	GAGTCGCAGTCGATCCGAAA	351-332	Tulasnella ambivirus 1	MN793991.1		5'RACE of the viral RNA of (+) polarity strand
30310-289R	CGACAAGAACTTTTCGGGGC	289-270	Tulasnella ambivirus 1	MN793991.1		5'RACE of the viral RNA of (+) polarity strand
TuAV4_4624_For	GGCAGTGGACTTAGGCTTTAT	4626-4644	Tulasnella ambivirus 4	MN793995.1		5'RACE of the viral RNA of (-) polarity strand
TuAV4_321Rev	GAGGCTGATTGGTAGTGCAT	321-302	Tulasnella ambivirus 4	MN793995.1		5'RACE of the viral RNA of (+) polarity strand
TuAV4_248Rev	TGTGCGGTCCTACTGCATAC	248-229	Tulasnella ambivirus 4	MN793995.1		5'RACE of the viral RNA of (+) polarity strand
AmbiCp_RACE_4450_For	GTAGCACAAGTACCGAGTAGTC	4571-4592	Cryphonectria parasitica ambivirus 1	MT354566.2		5'RACE of the viral RNA of (-) polarity strand
AmbiCp_RACE_4403_For	TTGTCGTTAAGGACATACCTGGGT	4545-4568	Cryphonectria parasitica ambivirus 1	MT354566.2		5'RACE of the viral RNA of (-) polarity strand
AmbiCp_RACE_267_Rev	GAGAGCTCGTCGTGAAGAG	409-391	Cryphonectria parasitica ambivirus 1	MT354566.2		5'RACE of the viral RNA of (+) polarity strand
AmbiCp_RACE_229_Rev	TTGATCTTGATGACCTCCTGGC	371-350	Cryphonectria parasitica ambivirus 1	MT354566.2		5'RACE of the viral RNA of (+) polarity strand
DN30310-real-F	TGGGGACCAACAGATGAACG	2644-2663	Tulasnella ambivirus 1	MN793991.1		Stranded qPCR	107
DN30310-Real-Rev	GGGGCAAAACGACACAAGTC	2751-2732	Tulasnella ambivirus 1	MN793991.1		Stranded qPCR
30310-real136F	GGGGGTCTAACCAGAAGTGTG	4658-4678	Tulasnella ambivirus 1	MN793991.1		Stranded qPCR	113
30310-real230R	GCATGATGAATGGTCCAGTG	35-16	Tulasnella ambivirus 1	MN793991.1		Stranded qPCR
30310-real4795R	CGACATGGGGTAGTCACATTT	4601-4581	Tulasnella ambivirus 1	MN793991.1		Stranded qPCR	101
30310-4488F	TGGTCCACCTTACACACCAG	4500-4520	Tulasnella ambivirus 1	MN793991.1		5'RACE of the viral RNA of (-) polarity strand and stranded qPCR
Rsol_Z1_F/R	CTCCATAACCCTCGTCAGGC		Rhizoctonia solani Zeta Virus1	PRJNA524447	HHRz	short qRT-PCR fragment
	TATCTTCGCCAGCACTTCCG
Rsol_Z2_F/R	AGTCACTTATCCGACTGCCG		Rhizoctonia solani Zeta Virus1	PRJNA524447	HHRz	short qRT-PCR fragment
	CGCAAGCGAAACGCACTATT
Rsol_Delta_F/R	AAAGAGAGACGACAGCACCG		Rhizoctonia solani Deltavirus	PRJNA524447	HHRz	short qRT-PCR fragment
	CGGGTTGATTCCAAAGGGGA				DVRz
Tul-NODE_11108_F/R	CCTGCTTCCCCCAAAGCATA		Tulasnella_11108	PRJNA629308	HHRz	short qRT-PCR fragment
	CGATAGTCGTTCTGTCCGCA				HPRz
Tul-NODE_38423_F/R	GGATGAGCAGGGAAACACCA		Tulasnella_11108	PRJNA629308	HHRz	short qRT-PCR fragment
	TTGTATAGGCGTGATGGCCC				HPRz
Tul-NODE_6686_F/R	TAGCTATGGCGCAACCAACA		Tulasnella_11108	PRJNA629308	HHRz	short qRT-PCR fragment
	TTGGTGAGGTACAACCGTCG				HPRz
Tul-NODE_19938_F/R	CATCAGCCAGGTGCCAGTTA		Tulasnella_11108	PRJNA629308	HHRz	short qRT-PCR fragment
	TTACGGTCCCGAGTCTCTGT				HPRz
TulasnellaITS_Real_F/R	AGGAAAGACTCCCGAAGGAA		Tulasnella ITS gene	n.a.		short qRT-PCR fragment
	AAAGTGATGTGATGCGCAAG
R.solani_Btub_F/R	TAGGCCAGAGAAAGCGGAAA		R.solani_B-tubuline	n.a.		362 nt qRT-PCR fragment	362
	AACTCGGCCTACTTTGTCGA
* 5' -3' nt positions referred to the genomic viral sequence in GenBank (ID virus)
** in MT354566.2 the region from 4624 to 4866 is a direct repetition of positions 1 to 243, therefore the end of the full-length genome is from positions 1 to 4623
