# Supplementary material for: Hybrids of RNA viruses and viroid-like elements replicate in fungi
Source: Nat Commun. 2023 May 5;14:2591. doi: 10.1038/s41467-023-38301-2 (PMC10162972; doi:10.1038/s41467-023-38301-2)
Supplement: Supplementary file 6 — Source Data File [file 41467_2023_38301_MOESM6_ESM.xlsx]

## Sheet: Figure 11
Figure 11
		Strains	Samples	Rep	3DPI	6DPI	9DPI
In vitro mycelia growth in PDA	Figure 11a	Ambivirus Infected	8+	1	3.75	7.2	8.3
		Ambivirus Infected	8+	1	3.6	6.8	8.4
		Ambivirus Infected	8+	1	3.4	6.7	8.4
		Ambivirus Infected	4+	2	3.5	6.7	8
		Ambivirus Infected	4+	2	3.5	6.8	8.3
		Ambivirus Infected	4+	2	3.1	6.5	8.4
		Ambivirus Infected	1+	3	3.5		8.4
		Ambivirus Infected	1+	3	3.9	6.5
		Ambivirus Infected	1+	3	3.4	6.25	8
		Ambivirus Free	7-	1	3.4	6.3	8.4
		Ambivirus Free	7-	1	3.1	6.7	8.3
		Ambivirus Free	7-	1	3.4	6.4	8.2
		Ambivirus Free	12-	2	3.7	6.9	8.4
		Ambivirus Free	12-	2	3.7	7	8.3
		Ambivirus Free	12-	2	3.8	6.9	8.4
		Ambivirus Free	2-	3	3.2	7.1	8.3
		Ambivirus Free	2-	3	3.6	6.8
		Ambivirus Free	2-	3	3.6	6.4	8.4
Lesion in chestnut suckers	Figure 11b	Strains	Samples	Rep	9DPI	12DPI	15DPI	18DPI	21DPI
		Ambivirus Infected	8+	1	1.7	1.505	1.5	1.7	1.85
		Ambivirus Infected	8+	1	1.6	1.605	1.6	1.5	1.6
		Ambivirus Infected	8+	1	1.45	1.6	1.65	1.7	1.5
		Ambivirus Infected	4+	2	1.6	1.6	1.5	1.7	2.05
		Ambivirus Infected	4+	2	1.45	1.4	1.55	1.35	1.95
		Ambivirus Infected	4+	2	1.3	1.45		1.4	1.35
		Ambivirus Infected	1+	3	1.55	1.5	1.6	2.05	2.2
		Ambivirus Infected	1+	3	1.5	1.6	1.5	1.9	2.45
		Ambivirus Infected	1+	3	1.5	1.55	1.6	2	2.2
		Ambivirus free	7-	1	1.65	1.6	1.6	2.2	2.95
		Ambivirus free	7-	1	1.75	1.9	1.95		2.85
		Ambivirus free	7-	1	1.85	1.85	1.8	2.65	2.15
		Ambivirus free	12-	2	1.55	1.95		2.1	2.9
		Ambivirus free	12-	2	1.55	1.55	1.65	2.4	3
		Ambivirus free	12-	2	1.75	1.5	1.6	2.15	2.3
		Ambivirus free	2-	3	1.5	1.75	1.6	2.1	2.5
		Ambivirus free	2-	3	1.55	1.6	1.6	2.05	2.55
		Ambivirus free	2-	3	1.7	1.6	1.8		1.4
		Negative control	No plug	1	0.8	0.8	0.9	0.8	0.8
		Negative control	No plug	2	0.8	0.9	0.8	0.9	0.9
		Negative control	No plug	3	0.8	0.8		0.9	0.9
Lesion in Apples	Figure 11c	Strains	Samples	Rep	3DPI	6DPI	9DPI	12DPI
		Ambivirus infected	1+	1		1.25	2	3.5
		Ambivirus infected	1+	1		1.2	1.8	3.15
		Ambivirus infected	1+	1		1.05	1.9
		Ambivirus infected	1+	1		1.05	2.05
		Ambivirus infected	1+	1		1	2.05	3.2
		Ambivirus infected	1+	1		0.9		3.45
		Ambivirus infected	4+	2		1.5	2.6	3.7
		Ambivirus infected	4+	2			2.1	3.1
		Ambivirus infected	4+	2		1.5	2.5	4
		Ambivirus infected	4+	2			2.25	3.8
		Ambivirus infected	4+	2			1.8	4.3
		Ambivirus infected	4+	2		1.5	2.55
		Ambivirus free	2-	1		1.5	2.6
		Ambivirus free	2-	1		1.4		4.75
		Ambivirus free	2-	1			2.5	4.6
		Ambivirus free	2-	1		1.6	2.6	4.5
		Ambivirus free	2-	1		1.4	2.5	4.8
		Ambivirus free	2-	1		1.5		4.6
		Ambivirus free	7-	2		1.7	2.65	5.4
		Ambivirus free	7-	2		1.65	3	5.9
		Ambivirus free	7-	2		1.6	3.25	4.75
		Ambivirus free	7-	2		1.7	3	5.9
		Ambivirus free	7-	2		1.2	2.3	5.6
		Ambivirus free	7-	2		1	2.7	5.2
		Negative control	No plug	1		0.8	0.6	0.7
		Negative control	No plug	1		0.7	0.7	0.6
		Negative control	No plug	2		0.6	0.8	0.6
		Negative control	No plug	2		0.7	0.6	0.7
		Negative control	No plug	3		0.6	0.8	0.8
		Negative control	No plug	3		0.7	0.7	0.8
